# Supplementary material for: First Global Report of Plasmid-Mediated mcr-1 and Extended-Spectrum Beta-Lactamase-Producing Escherichia coli from Sheep in Portugal
Source: Antibiotics (Basel). 2021 Nov 16;10(11):1403. doi: 10.3390/antibiotics10111403 (PMC8615169; doi:10.3390/antibiotics10111403)
Supplement: Supplementary file 1 [file antibiotics-10-01403-s001.zip]

Archive with 1 entries (1 files):
- antibiotics-1451679-supplementary.pdf
